# Supplementary material for: Revolutionizing Glioblastoma Treatment: A Comprehensive Overview of Modern Therapeutic Approaches
Source: Int J Mol Sci. 2024 May 26;25(11):5774. doi: 10.3390/ijms25115774 (PMC11172387; doi:10.3390/ijms25115774)
Supplement: Supplementary file 1 [file ijms-25-05774-s001.zip]

Archive with 1 entries (1 files):
- ijms-3020902-supplementary.pdf
